# Supplementary material for: First insight into the viral community of the cnidarian model metaorganism Aiptasia using RNA-Seq data
Source: PeerJ. 2018 Mar 1;6:e4449. doi: 10.7717/peerj.4449 (PMC5835348; doi:10.7717/peerj.4449)
Supplement: Table S3 — Only viruses present in 100% of each respective symbiotic state were considered. Viruses present across all samples comprise the core virome. Members of the core virome are highlighted in bold. [file peerj-06-4449-s003.xlsx]

## Sheet: Supp. Table S3
Aposymbiotic	Partially populated	Symbiotic
Cassia yellow blotch virus	Cassia yellow blotch virus	Cassia yellow blotch virus
Caviid betaherpesvirus 2	Caviid betaherpesvirus 2	Caviid betaherpesvirus 2
Cotesia congregata bracovirus	Cotesia congregata bracovirus	Cotesia congregata bracovirus
Cotia virus	Cotia virus	Cotia virus
Crohivirus	Crohivirus	Crohivirus
Dill cryptic virus 1	Dill cryptic virus 1	Dill cryptic virus 1
Dulcamara mottle virus	Dulcamara mottle virus	Dulcamara mottle virus
Hepatitis C virus	Hepatitis C virus	Hepatitis C virus
Jingmen tick virus	Jingmen tick virus	Jingmen tick virus
Murid betaherpesvirus 8	Murid betaherpesvirus 8	Murid betaherpesvirus 8
Pandoravirus salinus	Pandoravirus salinus	Pandoravirus salinus
Saccharomyces cerevisiae killer virus M1	Saccharomyces cerevisiae killer virus M1	Saccharomyces cerevisiae killer virus M1
Vicia cryptic virus	Vicia cryptic virus	Vicia cryptic virus
Megavirus chiliensis	Megavirus chiliensis	Megavirus chiliensis
Sclerotinia sclerotiorum hypovirus 2	Sclerotinia sclerotiorum hypovirus 2	Sclerotinia sclerotiorum hypovirus 2
-	-	Alphamesonivirus 1
-	Avian sapelovirus	-
Aspergillus foetidus dsRNA mycovirus	-	-
-	-	Bacillus virus SPO1
-	Bat hepevirus	Bat hepevirus
Broad bean mottle virus	-	-
-	Beluga Whale coronavirus SW1	-
-	Bidens mottle virus	Bidens mottle virus
-	Broad bean mottle virus	-
-	Cadicivirus A	-
-	Cardiovirus B	-
-	-	Cyprinid herpesvirus 1
Cyprinid herpesvirus 2	-	-
Epinotia aporema granulovirus	Epinotia aporema granulovirus	-
Gentian ovary ringspot virus	-	Gentian ovary ringspot virus
-	Glossina hytrovirus	-
Hibiscus latent Singapore virus	Hibiscus latent Singapore virus	-
Ictalurid herpesvirus 1	Ictalurid herpesvirus 1	-
-	Limnipivirus B	-
-	Mamastrovirus 3	-
Macacine alphaherpesvirus 1	-	-
-	Molluscum contagiosum virus	Molluscum contagiosum virus
-	-	Oryctes rhinoceros nudivirus
-	Pandoravirus dulcis	Pandoravirus dulcis
-	-	Phytophthora infestans RNA virus 1
-	Piscihepevirus A	Piscihepevirus A
-	Porcine astrovirus 3	-
	Porcine astrovirus 4	Porcine astrovirus 4
-	Primula malacoides virus 1	Primula malacoides virus 1
Red clover cryptic virus 2	Red clover cryptic virus 2	-
Rhizoctonia solani dsRNA virus 2	-	-
Salivirus FHB	Salivirus FHB	-
-	Sclerotinia sclerotiorum hypovirus 1	-
-	Southern elephant seal virus	-
-	-	Spodoptera frugiperda ascovirus 1a
-	Spring beauty latent virus	Spring beauty latent virus
Tick-borne encephalitis virus	Tick-borne encephalitis virus	-
-	Trichoplusia ni ascovirus 2c	Trichoplusia ni ascovirus 2c
-	-	White clover cryptic virus 2
